# Supplementary material for: Smartphone multiplex microcapillary diagnostics using Cygnus: Development and evaluation of rapid serotype-specific NS1 detection with dengue patient samples
Source: PLoS Negl Trop Dis. 2022 Apr 7;16(4):e0010266. doi: 10.1371/journal.pntd.0010266 (PMC8989202; doi:10.1371/journal.pntd.0010266)
Supplement: S1 Data — (XLSX) [file pntd.0010266.s005.xlsx]

## Sheet: Patient raw data
Sample Number	Sample ID	Primary/Secondary	Disease severity	Day of fever	Day 0 (No fever)	PCR	Biotinylated_NS1 ELISA (4 pairs)	biotinylated_NS1 ELISA (5 pairs)	MCF serotyping	SD Rapid test
1	02-0085	Secondary	DHF2	3	-2	Dengue 2	2	2	2	positive
2	02-0139	Secondary	DHF1	4	-1	Dengue 2	2	2	2	positive
3	02-0246	Secondary	DHF1	4	-1	Dengue 2	2	2	2	positive
4	02-0403	Secondary	DHF1	5	-1	Dengue 3	neg	1/3	3	negative
5	02-0421	Secondary	DF	4	-1	Dengue 2	neg	0	neg	negative
6	03-0089	Secondary	DHF1	5	-1	Dengue 3	3	3	3	positive
7	03-0259	Secondary	DHF2	2	-3	Dengue 3	3	3	3	positive
8	03-0347	Secondary	DHF2	4	-1	Dengue 3	3	3	3	positive
9	1-0075-4	Negative	Non Dengue	9	-1	Negative	neg	0	neg	negative
10	1-0076-5	Secondary	DHF2	4	-2	Dengue 2	2	2	2	positive
11	1-0093-4	Secondary	DHF2	3	-1	Dengue 4	4	4	4	positive
12	1-0098-9	Negative	Non Dengue	4	-3	Negative	neg	0	neg	negative
13	1-0108-1	Secondary	DF	5	-3	Dengue 2	neg	0	neg	negative
14	1-0125-9	Secondary	DHF2	4	-2	Dengue 4	4	4	4	negative
15	1-0139-5	Secondary	DHF3	4	-1	Dengue 2	2	2	neg	negative
16	1-0147-4	Secondary	DF	4	-1	Dengue 2	neg	0	1	negative
17	1-0170-9	Secondary	DHF1	4	-2	Dengue 4	4	4	4	positive
18	1-0183-4	Primary	DHF2	6	-1	Dengue 1	1	1	1	positive
19	1-0217-2	Secondary	DHF1	3	-1	Dengue 4	4	4	4	positive
20	1-0219-4	Secondary	DHF1	4	-2	Dengue 2	2	2	2	positive
21	1-0228-4	Secondary	DHF1	5	-1	Dengue 1	neg	0	1	negative
22	1-0242-9	Secondary	DHF1	5	-1	Dengue 4	neg	0	neg	negative
23	1-0267-7	Secondary	DHF1	5	-1	Dengue 1	1	1	1	positive
24	1-0280-2	Secondary	DHF2	5	-1	Dengue 2	neg	0	neg	negative
25	1-0282-4	Secondary	DHF3	3	-1	Dengue 2	2	2	2	positive
26	1-0304-8	Secondary	DF	6	-2	Dengue 4	4	4	4	negative
27	1-0314-9	Secondary	DHF2	4	-1	Dengue 4	neg	0	neg	negative
28	1-0349-8	Negative	Non Dengue	5	-1	Negative	neg	0	neg	negative
29	1-0379-2	Negative	Non Dengue	4	-1	Negative	neg	0	Neg	negative
30	1-0394-8	Secondary	DF	4	-1	Dengue 2	2	2	2	positive
31	1-0407-3	Negative	Non Dengue	2	-5	Negative	neg	0	1	negative
32	1-0406-2	Negative	Non Dengue	3	-1	Negative	neg	0	neg	negative
33	1-0434-3	Negative	Non Dengue	7	-2	Negative	neg	0	Neg	negative
34	1-0449-9	Negative	Non dengue	3	-4	Negative	neg	0	Neg	negative
35	1-0461-3	Negative	Non Dengue	4	-2	Negative	neg	0	Neg	negative
36	1-0477-1	Negative	Non Dengue	3	-4	Negative	neg	0	Neg	negative
37	1-0496-2	Negative	Non Dengue	6	-2	Negative	neg	0	Neg	negative
38	1-0529-8	Secondary	DF	5	-2	Dengue 4	neg	0	neg	negative
39	1-0537-7	Secondary	DHF3	4	-1	Dengue 4	4	4	4	negative
40	1-0544-5	Secondary	DF	2	-2	Dengue 4	4	4	4	positive
41	1-0555-7	Secondary	DHF1	5	-1	Dengue 4	neg	0	4	negative
42	1-0558-1	Secondary	DF	2	-3	Dengue 4	4	4	4	positive
43	1-0568-2	Secondary	DF	2	-3	Dengue 4	4	4	4	positive
44	1-0580-5	Secondary	DHF4	5	-1	Dengue 2	2	2	2	positive
45	1-0585-1	Secondary	DHF3	4	-2	Dengue 4	4	4	4	positive
46	1-0598-5	Secondary	DHF3	2	-4	Dengue 4	4	4	4	positive
47	1-0600-7	Secondary	DHF3	5	-1	Dengue 1	1	1	1	positive
48	1-0618-7	Secondary	DF	2	-2	Dengue 4	neg	0	4	positive
49	1-0623-3	Primary	DHF1	6	-1	Dengue 1	neg	1/3	neg	positive
50	1-0647-9	Secondary	DHF3	4	-1	Dengue 4	4	4	4	positive
51	1-0666-1	Secondary	DHF3	3	-3	Dengue 2	2	2	2	positive
52	1-0683-9	Secondary	DHF2	4	-2	Dengue 2	2	2	2	positive
53	1-0684-1	Secondary	DHF2	5	-1	Dengue 4	4	4	4	positive
54	1-0690-7	Primary	DF	2	-4	Dengue 1	neg	1/3	1	positive
55	1-0705-4	Secondary	DF	4	-2	Dengue 4	4	4	4	positive
56	1-0713-3	Secondary	DHF1	3	-1	Dengue 3	neg	0	1	negative
57	1-0739-2	Secondary	DHF2	5	-1	Dengue 4	4	4	Neg	negative
58	1-0772-8	secondary	DF	5	-1	Dengue 1	1	1	1	positive
59	1-0774-1	Negative	Non dengue	2	-3	Negative	neg	0	Neg	negative
60	1-0792-1	Negative	Non dengue	4	-3	Negative	neg	0	Neg	negative
61	1-0817-8	Negative	Non Dengue	5	-1	Negative	neg	0	Neg	negative
62	1-0821-3	Secondary	DF	4	-2	Dengue 1	1	1	1	positive
63	1-0840-4	Secondary	DHF2	3	-2	Dengue 1	1	1	1	positive
64	1-0857-3	Secondary	DF	2	-1	Dengue 4	4	4	4	positive
65	1-0879-7	Secondary	DF	5	-1	Dengue 4	4	4	4	positive
66	1-0886-5	Secondary	DHF1	3	-2	Dengue 1	1	1	1	positive
67	1-0890-9	Secondary	DHF2	3	-3	Dengue 4	4	4	4	positive
68	1-0894-4	Secondary	DHF1	2	-2	Dengue 1	1	1	1	positive
69	1-0904-5	Secondary	DHF3	5	-1	Dengue 4	4	4	4	positive
70	1-0909-1	Secondary	DF	4	-1	Dengue 4	neg	0	Neg	negative
71	1-0910-2	Secondary	DF	3	-2	Dengue 1	1	1	1	positive
72	1-0926-9	Secondary	DHF1	5	-1	Dengue 1	neg	1/3	Neg	positive
73	1-0945-1	Secondary	DF	4	-1	Dengue 4	4	4	4	positive
74	1-0966-4	Secondary	DHF2	5	-1	Dengue 4	4	4	4	positive
75	1-0968-6	Negative	Non dengue	4	-1	Negative	neg	0	Neg	negative
76	1-0977-6	Secondary	DHF2	5	-4	Dengue 4	4	4	4	positive
77	1-0995-6	Secondary	DHF2	3	-2	Dengue 4	4	4	4	positive
78	1-1006-8	Secondary	DHF1	5	-1	Dengue 1	1	1	1	positive
79	1-1008-1	Secondary	DHF3	2	-2	Dengue 1	neg	1/3	Neg	negative
80	1-1012-5	Secondary	DHF2	4	-2	Dengue 3	3	3	3	positive
81	1-1013-6	Secondary	DF	3	-2	Dengue 3	3	3	3	positive
82	1-1031-6	Secondary	DF	3	-1	Dengue 2	neg	0	2	negative
83	1-1035-1	Secondary	DHF2	5	-1	Dengue 4	neg	0	Neg	negative
84	1-1037-3	Secondary	DHF2	4	-1	Dengue 4	4	4	4	positive
85	1-1049-6	Secondary	DHF1	3	-3	Dengue 4	4	4	4	positive
86	1-1071-1	Secondary	DHF2	2	-3	Dengue 1	1	1	1	positive
87	1-1074-4	Secondary	DHF2	5	-1	Dengue 4	neg	0	Neg	negative
88	1-1081-2	Secondary	DHF1	4	-2	Dengue 4	4	4	4	positive
89	1-1096-8	Negative	Non dengue	2	-2	Negative	neg	0	Neg	negative
90	1-1111-5	Secondary	DHF1	4	-1	Dengue 1	1	1	1	positive
91	1-1129-5	Secondary	DF	5	-1	Dengue 2	neg	0	Neg	negative
92	1-1165-5	Secondary	DF	5	-1	Dengue 4	neg	0	Neg	negative
93	1-1168-8	Secondary	DHF3	3	-1	Dengue 1	neg	1/3	Neg	negative
94	1-1170-1	Negative	Non dengue	3	-1	Negative	neg	0	Neg	negative
95	1-1210-5	Secondary	DF	3	-1	Dengue 4	neg	0	Neg	negative
96	1-1227-4	Secondary	DHF2	4	-2	Dengue 1	1	1	1	positive
97	1-1238-6	Secondary	DHF2	4	-2	Dengue 1	1	1	1	positive
98	1-1249-8	Secondary	DF	4	-2	Dengue 1	neg	0	Neg	negative
99	1-1261-2	Secondary	DF	4	-2	Dengue 4	4	4	4	positive
100	1-1274-6	Secondary	DHF1	3	-1	Dengue 1	neg	1/3	Neg	negative
101	1-1280-3	Secondary	DF	3	-1	Dengue 4	4	4	4	positive
102	1-1345-5	Secondary	DHF1	5	-1	Dengue 4	neg	0	Neg	negative
103	1-1422-1	Secondary	DHF2	5	-1	Dengue 1	1	1	1	positive
104	1-1425-4	Secondary	DF	1	-3	Dengue 1	neg	1/3	1	positive
105	1-1626-7	Secondary	DHF2	4	-1	Dengue 2	2	2	2	negative
106	1-1674-1	Negative	Non dengue	6	-3	Negative	neg	0	Neg	negative
107	1-1683-1	Secondary	DF	5	-1	Dengue 1	neg	1/3	Neg	negative
108	1-1716-7	Secondary	DHF2	4	-1	Dengue 2	2	2	2	negative
109	1-1735-8	Secondary	DF	4	-2	Dengue 1	neg	0	Neg	negative
110	1-1745-9	Secondary	DHF2	4	-1	Dengue 1	1	1	1	positive
111	1-1747-2	Secondary	DF	3	-1	Dengue 1	1	1	1	positive
112	1-1761-7	Secondary	DF	3	-2	Dengue 4	4	4	4	positive
113	1-1778-6	Negative	Non Dengue	3	-4	Negative	neg	0	Neg	negative
114	1-1783-2	Secondary	DF	2	-3	Dengue 1	neg	1/3	1	positive
115	1-1909-2	Secondary	DF	5	-1	Dengue 3	3	3	3	positive
116	1-1928-3	Secondary	DF	4	-1	Dengue 3	neg	0	Neg	negative
117	1-1947-4	Secondary	DHF2	3	-2	Dengue 3	3	3	3	positive
118	1-2062-2	Negative	Non dengue	5	-1	Negative	neg	0	Neg	negative
119	1-2096-9	Negative	Non dengue	1	-1	Negative	neg	0	Neg	negative
120	1-2116-2	Secondary	DHF2	4	-2	Dengue 3	3	3	3	positive
121	1-2162-3	Negative	Non dengue	3	-1	Negative	neg	0	Neg	negative
122	1-2193-7	Secondary	DHF2	4	-1	Dengue 1	1	1	1	positive
123	1-2235-4	Secondary	DF	3	-1	Dengue 3	neg	1/3	3	positive
124	1-2267-9	Secondary	DHF1	3	-1	Dengue 3	3	3	3	positive
125	1-2288-3	Negative	Non dengue	4	-1	Negative	neg	0	Neg	negative
126	2-0001-3	secondary	DHF1	4	-1	Dengue 4	4	4	4	positive
127	2-0081-2	Negative	Non Dengue	4	-1	Negative	neg	0	Neg	negative
128	2-0212-7	Secondary	DHF1	4	-2	Dengue 4	4	4	1	negative
129	2-0231-8	Negative	Non Dengue	4	-2	Negative	neg	0	Neg	negative
130	2-0281-4	Secondary	DF	3	-2	Dengue 2	neg	0	1	negative
131	2-0311-7	Secondary	DHF3	3	-2	Dengue 2	2	2	2	positive
132	2-0381-5	secondary	DHF1	4	-1	Dengue 2	neg	0	2	negative
133	2-0399-5	Negative	Non dengue	2	-1	Negative	neg	0	1	negative
134	2-0451-3	secondary	DF	4	-1	Dengue 2	neg	0	Neg	negative
135	2-0538-9	Negative	Non dengue	4	-2	Negative	neg	0	Neg	negative
136	2-0549-2	Negative	Non dengue	2	-1	Negative	neg	0	Neg	negative
137	2-0639-2	Secondary	DHF2	3	-1	Dengue 1	1	1	1	positive
138	2-0677-4	Secondary	DHF2	5	-1	Dengue 1	1	1	1	positive
139	2-0690-8	Secondary	DHF1	3	-1	Dengue 2	neg	0	Neg	negative
140	2-0760-6	Secondary	DF	3	-1	Dengue 1	1	1	1	positive
141	2-0773-1	Negative	Non dengue	4	-2	Negative	neg	0	1	negative
142	2-0791-1	Secondary	DF	2	-3	Dengue 2	2	2	2	positive
143	2-0813-5	Secondary	DF	2	-2	Dengue 1	neg	1/3	1	negative
144	2-0824-7	Negative	Non dengue	3	-3	Negative	neg	0	1	negative
145	2-0825-8	Secondary	DF	4	-1	Dengue 1	neg	0	Neg	negative
146	2-0845-1	Negative	Non dengue	4	-1	Negative	neg	0	Neg	negative
147	2-0867-5	Secondary	DF	3	-2	Dengue 1	neg	1/3	1	positive
148	2-0898-9	Secondary	DHF3	4	-2	Dengue 2	2	2	2	positive
149	2-0929-4	Secondary	DHF1	4	-1	Dengue 2	2	2	2	positive
150	2-1006-9	Secondary	DHF2	4	-1	Dengue 1	1	1	1	positive
151	2-1053-2	Secondary	DF	3	-1	Dengue 4	neg	0	1	negative
152	2-1054-3	Secondary	DF	4	-2	Dengue 1	neg	1/3	Neg	positive
153	2-1129-6	Secondary	DHF1	3	-2	Dengue 2	2	2	2	positive
154	2-1143-2	Secondary	DHF2	4	-2	Dengue 2	2	2	2	positive
155	2-1173-5	Secondary	DF	1	-3	Dengue 1	1	1	1	positive
156	2-1219-6	Secondary	DF	4	-1	Dengue 4	4	4	4	positive
157	2-1225-3	Secondary	DHF2	4	-1	Dengue 2	2	2	2	positive
158	2-1250-1	Secondary	DHF2	3	-2	Dengue 1	1	1	1	positive
159	2-1252-3	Secondary	DF	4	-1	Dengue 1	1	1	1	positive
160	2-1275-8	Secondary	DHF1	5	-1	Dengue 1	1	1	1	positive
161	2-1280-4	Secondary	DHF1	3	-1	Dengue 2	2	2	2	positive
162	2-1301-7	Secondary	DF	3	-2	Dengue 2	2	2	2	positive
163	2-1340-1	Secondary	DHF1	3	-2	Dengue 2	2	2	2	positive
164	2-1358-1	Secondary	DHF1	3	-1	Dengue 1	neg	1/3	1	negative
165	2-1406-4	Secondary	DHF1	3	-1	Dengue 2	2	2	2	positive
166	2-1421-1	Secondary	DHF1	3	-2	Dengue 2	2	2	2	positive
167	2-1438-9	Secondary	DHF1	3	-3	Dengue 2	2	2	2	positive
168	2-1456-9	Secondary	DHF2	4	-1	Dengue 2	2	2	2	negative
169	2-1466-1	Secondary	DF	3	-2	Dengue 2	2	2	2	positive
170	2-1474-9	Secondary	DHF2	4	-1	Dengue 4	4	4	4	positive
171	2-1484-1	Secondary	DHF2	3	-2	Dengue 2	2	2	2	positive
172	2-1504-3	Secondary	DF	2	-4	Dengue 1	1	1	1	positive
173	2-1506-5	Secondary	DHF1	3	-2	Dengue 2	2	2	2	positive
174	2-1510-9	Secondary	DF	4	-1	Dengue 2	neg	0	Neg	negative
175	2-1526-7	Secondary	DF	5	-2	Dengue 4	4	4	4	positive
176	2-1570-6	Secondary	DF	4	-1	Dengue 2	2	2	2	positive
177	2-1571-7	Secondary	DF	4	-2	Dengue 4	4	4	4	positive
178	2-1586-4	Secondary	DHF2	2	-1	Dengue 2	2	2	2	positive
179	2-1616-7	Secondary	DF	5	-1	Dengue 2	neg	0	1	negative
180	2-1619-1	Secondary	DHF2	5	-2	Dengue 2	2	2	2	positive
181	2-1640-4	Secondary	DHF2	4	-1	Dengue 2	2	2	2	positive
182	2-1676-4	Secondary	DHF1	4	-1	Dengue 2	2	2	2	positive
183	2-1721-4	Secondary	DF	4	-2	Dengue 4	4	4	4	positive
184	2-1735-9	Secondary	DHF2	4	-2	Dengue 2	2	2	2	positive
185	2-1749-5	Secondary	DF	4	-3	Dengue 1	1	1	1	positive
186	2-1783-3	Secondary	DHF2	4	-1	Dengue 2	2	2	2	positive
187	2-1788-8	Secondary	DHF2	2	-2	Dengue 1	1	1	1	positive
188	2-1804-6	Negative	Non dengue	6	-1	Negative	neg	0	Neg	negative
189	2-1833-8	Negative	Non dengue	5	-1	Negative	neg	0	Neg	negative
190	2-1841-7	Secondary	DHF2	2	-3	Dengue 4	4	4	4	positive
191	2-1854-2	Secondary	DHF2	3	-1	Dengue 2	2	2	2	positive
192	2-1855-3	Negative	Non dengue	4	-1	Negative	neg	0	1	negative
193	2-1856-4	Secondary	DHF2	7	-1	Dengue 1	neg	1/3	1	positive
194	2-1891-3	Secondary	DF	5	-1	Dengue 2	neg	0	Neg	negative
195	2-1900-3	Negative	Non dengue	3	-2	Negative	neg	0	Neg	negative
196	2-1919-4	Secondary	DHF2	4	-1	Dengue 1	1	1	1	positive
197	2-1932-8	Secondary	DHF2	4	-2	Dengue 4	4	4	4	positive
198	2-1965-5	Secondary	DF	4	-1	Dengue 3	neg	0	1	negative
199	2-1969-9	Secondary	DHF2	3	-2	Dengue 3	3	3	3	positive
200	2-1986-8	Secondary	DHF1	4	-1	Dengue 3	3	3	3	positive
201	2-2011-6	Secondary	DF	3	-2	Dengue 1	1	1	1	positive
202	2-2020-6	Secondary	DF	3	-1	Dengue 1	neg	1/3	Neg	positive
203	247689	secondary	DF	4	-1	Dengue 3	3	3	3	positive
204	2-2415-5	Secondary	DF	4	-1	Dengue 3	3	3	3	positive
205	2-2473-9	Secondary	DF	4	-1	Dengue 3	neg	0	Neg	negative
206	2-2650-6	Secondary	DHF3	4	-1	Dengue 3	3	3	3	positive
207	2-2758-6	Negative	Non dengue	1	-2	Negative	neg	0	1	negative
208	2-2759-7	Negative	Non dengue	4	-1	Negative	neg	0	Neg	negative
209	2-2760-8	Negative	Non dengue	2	-1	Negative	neg	0	Neg	negative
210	2-2794-6	Negative	Non dengue	3	-1	Negative	neg	0	Neg	negative
211	2-2795-7	Secondary	DF	5	-4	Dengue 3	3	3	3	positive
212	2-2822-7	Secondary	DF	5	-1	Dengue 3	3	3	3	positive
213	2-2843-1	Secondary	DF	4	-1	Dengue 3	neg	1/3	Neg	negative
214	2-2885-7	Secondary	DF	4	-1	Dengue 3	neg	1/3	Neg	negative
215	2-2895-8	Secondary	DF	5	-1	Dengue 3	3	3	3	positive
216	2-2910-5	Negative	Non dengue	3	-1	Negative	neg	0	Neg	negative
217	2-2997-2	Negative	Non dengue	2	-2	Negative	neg	0	Neg	positive
218	2-3034-3	Negative	Non dengue	2	-1	Negative	neg	0	Neg	negative
219	2-3061-3	Negative	Non dengue	2	-1	Negative	neg	0	Neg	negative
220	2-3254-7	Negative	Non dengue	3	-1	Negative	neg	0	1	negative
221	2-3271-6	Negative	Non dengue	1	-2	Negative	neg	0	Neg	negative
222	247869	Secondary	DF	4	-1	Dengue 3	3	3	3	positive
223	124029	Secondary	DHF3	3	-2	Dengue 3	3	3	3	positive
224	124143	Secondary	DF	3	-2	Dengue 3	neg	0	neg	negative
225	124244	Secondary	DF	3	-3	Dengue 2	2	2	2	positive
226	124435	Secondary	DHF2	1	-2	Dengue 2	2	2	2	positive
227	124672	Secondary	DHF3	4	-1	Dengue 2	2	2	2	positive
228	223244	Secondary	DHF1	4	-1	Dengue 3	3	3	3	positive
229	224289	Negative	Non dengue	6	-3	Negative	neg	0	Neg	negative
230	229454	Negative	Non dengue	3	-1	Negative	neg	0	Neg	negative
231	231478	Primary	DF	2	-3	Dengue 3	3	3	3	positive
232	233346	Negative	Non dengue	2	-2	Negative	neg	0	Neg	negative
233	233515	Negative	Non dengue	4	-1	Negative	neg	0	Neg	negative
234	233526	Negative	Non dengue	3	-3	Negative	neg	0	Neg	negative
235	233864	Secondary	DHF2	4	-1	Dengue 3	3	3	3	positive
236	234178	Secondary	DHF1	2	-2	Dengue 3	3	3	3	positive
237	234753	Secondary	DF	3	-2	Dengue 3	3	3	3	positive
238	242245	Secondary	DHF1	4	-1	Dengue 3	neg	0	Neg	negative
239	244001	Secondary	DHF2	3	-2	Dengue 2	2	2	2	positive
240	235045	Secondary	DHF2	4	-1	Dengue 3	3	3	3	positive
241	235787	Secondary	DHF2	2	-1	Dengue 3	3	3	3	positive
242	235945	Secondary	DHF2	3	-2	Dengue 3	3	3	3	positive
243	236428	Secondary	DF	5	-1	Dengue 3	3	3	3	positive
244	238601	Secondary	DHF2	4	-1	Dengue 3	3	3	3	positive
245	239578	Secondary	DF	3	-3	Dengue 3	3	3	3	positive
246	240276	Secondary	DHF2	4	-1	Dengue 3	3	3	3	positive
247	240445	Secondary	DHF2	4	-2	Dengue 3	3	3	3	positive
248	241953	Secondary	DF	2	-3	Dengue 3	3	3	3	positive
249	242008	Secondary	DHF2	3	-1	Dengue 3	neg	1/3	Neg	negative
250	242065	Secondary	DHF1	4	-2	Dengue 3	3	3	3	positive
251	242087	Secondary	DF	3	-1	Dengue 3	3	3	3	positive
252	242649	Secondary	DF	3	-1	Dengue 3	neg	1/3	1	negative
253	243246	Secondary	DF	1	-3	Dengue 3	3	3	3	positive
254	243876	Secondary	DF	2	-1	Dengue 3	3	3	3	positive
255	245665	Secondary	DF	4	-2	Dengue 3	3	3	3	positive
				No data = 64, data = 191		RT-PCR	ELISA		MCF	Rapid test
	DENV1					50	31		54	152
	DENV2					55	42		43
	DENV3					50	38		40
	DENV4					50	38		38
	Negative					50	106		80	103
	Total					255	255		255	255
			0

## Sheet: Tables Sen, Spec, Kappa
Table 1. Overall sensitivity, specificity, and agreement of DENV infection by MCF, microplate ELISA and SB Bioline compared to RT-PCR.
		RT-PCR
		Dengue (205)	Non-dengue (50)	95%CI
MCF	Dengue	168	7
	Non-dengue	37	43
	Sensitivity	0.8195		0.7611 to 0.8661
	Specificity	0.86		0.7381 to 0.9305
	Positive predictive value	0.96		0.9197 to 0.9805
	Negative predictive value	0.5375		0.4290 to 0.6425
	Agreement (Kappa)	0.554		0.441-0.666
ELISA (5 pairs)	Dengue	170	0
	Non-dengue	35	50
	Sensitivity	0.8293		0.7718 to 0.8746
	Specificity	1		0.9287 to 1.000
	Positive predictive value	1		0.9779 to 1.000
	Negative predictive value	0.5882		0.4820 to 0.6868
	Agreement (Kappa)	0.656		0.556 to 0.755
SD Bioline	Dengue	151	1
	Non-dengue	54	49
	Sensitivity	0.7366		0.6723 to 0.7921
	Specificity	0.98		0.8950 to 0.9990
	Positive predictive value	0.9934		0.9637 to 0.9997
	Negative predictive value	0.4757		0.3819 to 0.5713
	Agreement (Kappa)	0.512		0.411 to 0.612
Table 2. Overall sensitivity, specificity, and agreement of DENV infection by MCF compared to ELISA and Rapid test.
		ELISA (5 pairs)			SD bioline
		Dengue	Non-dengue	95%CI	Dengue	Non-dengue	95%CI
MCF	Dengue	150	17		146	28
	Non-dengue	20	68		6	75
	Agreement (Kappa)	0.68		0.58-0.77	0.71		0.63-0.80
Table 3. Multiplex NS1 serotyping results by MCF from 255 samples compared to RT-PCR.
		RT-PCR
		DENV1 (50)	95%CI	DENV2 (55)	95%CI	DENV3 (50)	95%CI	DENV4 (50)	95%CI	Negative (50)
MCF	DENV1	39		3		3		2		7
	DENV2	0		43		0		0		0
	DENV3	0		0		40		0		0
	DENV4	0		0		0		38		0
	Negative	11		9		7		10		43
	Sensitivity	0.78	64.76-87.25	0.7818	65.63-87.05	0.8	66.96-88.76	0.76	62.59-85.70
		(39/50)		(43/55)		(40/50)		(38/50)
	Specificity	0.86	73.81-93.05	1	92.87-100	1	92.87-100	1	92.87-100
		(43/50)		(50/50)		(50/50)		(50/50)
	PPV	0.8478	71.78-92.43	1	91.80-100	1	91.24-100	1	90.82-100
		(39/46)		(43/43)		(40/40)		(38/38)
	NPV	0.7963	67.10-88.23	0.8065	69.15-88.57	0.8333	71.97-90.69	0.8065	69.15-88.57
		(43/54)		(50/62)		(50/60)		(50/62)
	Agreement (Kappa)	0.64	0.49-0.79	0.77	0.66-0.89	0.8	0.69-0.92	0.76	0.64-0.88
Table 4. Multiplex NS1 serotyping by ELISA from 255 samples compared to RT-PCR.
		RT-PCR
		DENV1 (50)	95%CI	DENV2 (55)	95%CI	DENV3 (50)	95%CI	DENV4 (50)	95%CI	Negative (50)
ELISA	DENV1	31		0		0		0		0
	DENV2	0		42		0		0		0
	DENV3	0		0		38		0		0
	DENV4	0		0		0		38		0
	DENV1/3	15		0		6		0		0
	Negative	4		13		6		12		50
	Sensitivity	0.92	81.16-96.85	0.7636	63.65-85.63	0.88	76.20-94.38	0.76	62.59-85.70
		(46/50)		(42/55)		(44/50)		(38/50)
	Specificity	1	92.87-100	1	92.87-100	1	92.87-100	1	92.87-100
		(50/50)		(50/50)		(50/50)		(50/50)
	PPV	1	92.29-100	1	91.62-100	1	91.97-100	1	90.82-100
		(46/46)		(42/42)		(44/44)		(38/38)
	NPV	0.9259	82.45-97.08	0.7937	67.83-87.52	0.8929	78.53-95.00	0.8065	69.15-88.57
		(50/54)		(50/63)		(50/56)		(50/62)
	Agreement	0.92	0.84-0.99	0.76	0.63-0.88	0.88	0.79-0.97	0.76	0.64-0.88
	(Kappa)

## Sheet: Severity, Day of no fever
	MCF Dengue positive (168)	MCF Dengue negative (37)
Primary infection	3	1
- DF	2	0
- DHF	1	1
Secondary infection	165	36
- DF	60	21
- DHF	105	15
Day of no fever
-1	85	30
-2	59	6
-3	19	1
-4	5	0
Day of fever
1	4	0
2	22	1
3	49	7
4	65	15
5	25	13
6	2	1
7	1	0
	Serotyping by MCF
	DENV1+	DENV1-	DENV2+	DENV2-	DENV3+	DENV3-	DENV4+	DENV4-	OFI (DENV1 FP)
DENV cases (205)	(39/50)	(11/50)	(43/55)	(12/55)	(40/50)	(10/50)	(38/50)	(12/50)	(7/50)
Primary infection (4)
- DF (2)	1	0	0	0	1	0	0	0	-
- DHF (2)	1	1	0	0	0	0	0	0	-
Secondary infection (201)
- DF (82)	14	7	7	9	17	7	16	5	-
- DHF (119)	23	3	36	3	22	3	22	7	-
Day of no fever
-1 (119)	20	7	21	10	23	9	16	10	3
-2 (66)	12	4	18	1	11	1	15	2	2
-3 (21)	5	0	4	1	5	0	5	0	1
-4 (5)	2	0	0	0	1	0	2	0	0
-5 (1)	0	0	0	0	0	0	0	0	1
Day of fever
1 (4)	2	0	1	0	1	0	0	0	1
2 (23)	7	1	2	0	6	0	7	0	2
3 (56)	10	3	18	2	10	4	7	2	2
4 (80)	10	4	20	5	16	6	16	3	2
5 (38)	8	2	2	5	7	0	7	7	0
6 (3)	1	1	0	0	0	0	1	0	0
7 (1)	1	0	0	0	0	0	0	0	0
	Serotyping by RT-PCR
	Number of sample	DENV1	DENV2	DENV3	DENV4
DENV cases	205	50	55	50	50
Primary infection	4
- DF	2	1		1
- DHF	2	2
Secondary infection	201
- DF	82	20	17	24	21
- DHF	119	27	38	25	29
OFI	50

## Sheet: Sample Characteristics
		Sample characteristics	No. of samples (n)
		Immune status
		Primary infection	4
		Secondary infection	201
		Disease severity
		DF	84
		DHF	121
		DENV serotypes
		DENV1	50
		DENV2	55
		DENV3	50
		DENV4	50
		Day of fever onset
		day 1	4
		day 2	23
		day 3	56
		day 4	80
		day 5	38
		day 6	3
		day 7	1
		Day of fever before defervescent (day0)
		day -1	119
		day -2	66
		day -3	21
		day -4	5
		day -5	1
